# Supplementary material for: Examining Plasmodium falciparum and P. vivax clearance subsequent to antimalarial drug treatment in the Myanmar-China border area based on quantitative real-time polymerase chain reaction
Source: BMC Infect Dis. 2016 Apr 16;16:154. doi: 10.1186/s12879-016-1482-6 (PMC4833920; doi:10.1186/s12879-016-1482-6)
Supplement: Additional file 2: — Mutation type of each of the targeted codon positions of respective genes as well as mdr1 gene copy number among fast and delay clearance P. falciparum samples. (XLSX 15 kb) [file 12879_2016_1482_MOESM2_ESM.xlsx]

## Sheet: original data
Sample	Day clearance	Status	Microsatellites	Pfatp6-89 (1F/2R)	Pfatp6-438 (5F/6R)	Pfmrp1-191	Pfmrp1-437	Pfmrp1-866	Pfmrp1-876	K13-1343700	Pfmdr1-184	mdr copy
N3-00197-D1	7	DELAY CLEARANCE	-	I	A	H	S	H	I	A	Y	3+
N2-12-6-265-d1	7	DELAY CLEARANCE	-	I	A	Y	A	H	I	A	F	2
N2-12-6-276-d1	7	DELAY CLEARANCE	-	I	A	Y	S	H	I	A	Y	2
N2-12-7-386-d1	14	DELAY CLEARANCE	-	I	A	Y	A	H	I	A	F	2
N2-12-9-525-d1	7	DELAY CLEARANCE	-	I	A	Y	A	H	I	A	Y	2
N2-12-12-677-d1	14	DELAY CLEARANCE	-	I	A	Y	A	H	I	A	F	3+
N2-12-12-689-d1	7	DELAY CLEARANCE	-	I	A	H	S	H	I	A	F	3+
N2-12-12-692-d1	7	DELAY CLEARANCE	-	I	A	Y	A	H	I	A	F	3+
N2-22-D1	-	RECURRED INFECTION	new genotype	I	A	H	S	N	V	T	Y	1
N2-166-D1	7	DELAY CLEARANCE	-	I	A	H	A	N	I	T	Y	1
N2-346-D1	7	DELAY CLEARANCE	-	I	A	H	S	H	I	A	Y	2
N2-297-D1	7	DELAY CLEARANCE	-	I	A	Y	A	H	I	A	F	3+
N2-66-d1	-	RECURRED INFECTION	-	I	A	H	S	H	V	T	Y	1
N3-06-D2	7	DELAY CLEARANCE	-	I	A	Y	S	H	I	T	Y	1
CMH-12-6-1-d2	-	RECURRED INFECTION	same genotype	I	A	Y	A	N	I	T	Y	2
CMH-12-7-6-d1	7	DELAY CLEARANCE	-	I	A	Y	A	N	I	A	Y	2
CMH-12-7-3_D1	-	RECURRED INFECTION	same genotype	I	A	Y	A	N	I	A	F	2
JHK 49-4-D1	14	DELAY CLEARANCE	-	I	A	Y	S	H	I	A	F	3+
MSY 32-8-D1	14	DELAY CLEARANCE	-	I	A	H	S	H	I	T	F	3+
LZCH-12-7-1129-d1	14	DELAY CLEARANCE	-	I	A	Y	A	N	V	A	F	3+
LZCH-12-10-1910-d1	7	DELAY CLEARANCE	-	I	A	Y	A	H	I	A	F	2
LZCH-12-12-2224-d1	-	RECURRED INFECTION	same genotype	I	A	H	S	H	V	T	Y	1
LZCH-722-d1	-	RECURRED INFECTION	new genotype	I	A	H	S	H	I	A	F	3+
LZCH-737-d1	7	DELAY CLEARANCE	-	I	A	H	S	H	I	T	Y	1
LZCH-743-d1	7	DELAY CLEARANCE	-	I	A	H	S	H	I	T	Y	2
LZCH-12-7-980-d1	7	DELAY CLEARANCE	-	I	A	Y	A	H	I	T	F	1
N3-52-D1	3	FAST CLEARANCE	-	I	A	Y	A	N	I	A	F	3+
N3 167-D1	3	FAST CLEARANCE	-	I	A	H	S	H	I	A	Y	2
N3-198-D1	3	FAST CLEARANCE	-	I	A	H	S	H	I	A	Y	2
N2-12-6-242-d1	3	FAST CLEARANCE	-	I	A	H	S	H	I	A	F	3+
N2-12-7-312-d1	3	FAST CLEARANCE	-	I	A	Y	A	H	I	A	F	3+
N2-12-7-313-d1	3	FAST CLEARANCE	-	I	A	Y	A	N	I	T	Y	2
N2-12-7-327-d1	2	FAST CLEARANCE	-	I	A	Y	A	H	I	A	F	3+
N2-12-7-339-d1	3	FAST CLEARANCE	-	T	D	H	S	H	I	T	Y	3+
N2-12-7-344-d1	2	FAST CLEARANCE	-	I	A	Y	A	N	I	A	F	3+
N2-69-d1	3	FAST CLEARANCE	-	I	D	H	S	H	I	T	Y	1
N2-157-D1	3	FAST CLEARANCE	-	I	A	Y	A	H	I	A	F	3+
N2-168-D1	2	FAST CLEARANCE	-	I	D	Y	A	H	I	T	Y	3+
N2-319-D1	2	FAST CLEARANCE	-	T	D	Y	S	H	I	T	Y	3+
N2-157-D1	3	FAST CLEARANCE	-	T	D	Y	S	H	I	A	F	3+
N2-294-D1	2	FAST CLEARANCE	-	I	A	Y	A	H	I	A	F	2
N2-7-9-5-D1	2	FAST CLEARANCE	-	I	A	Y	A	H	I	A	F	1
N2-315-D2	3	FAST CLEARANCE	-	I	A	Y	A	H	I	A	F	2
N2-190-D1	2	FAST CLEARANCE	-	I	A	Y	S	H	I	T	F	3+
N2-78-d1	3	FAST CLEARANCE	-	I	A	H	S	N	I	T	Y	3+
N3-48-D1	3	FAST CLEARANCE	-	I	D	H	S	N	I	T	Y	3+
JHK 40-4-D1	2	FAST CLEARANCE	-	I	A	Y	A	H	I	A	F	3+
JHK 49-3-D1	3	FAST CLEARANCE	-	I	A	Y	S	H	I	A	F	2
LZCH-12-6-806-d1	2	FAST CLEARANCE	-	I	A	H	S	H	I	A	F	3+
LZCH-12-6-854-d1	3	FAST CLEARANCE	-	I	A	Y	A	N	I	A	Y	2
LZCH-12-6-883-d1	2	FAST CLEARANCE	-	I	A	Y	A	N	I	T	Y	2
LZCH-12-6-900-d1	2	FAST CLEARANCE	-	I	A	H	A	N	I	A	F	2
LZCH-12-10-1888-d1	3	FAST CLEARANCE	-	T	D	H	A	H	I	T	Y	2
LZCH-1549-D1	2	FAST CLEARANCE	-	T	A	H	S	H	I	T	Y	1
LZCH-1560-D1	3	FAST CLEARANCE	-	I	A	H	S	N	I	T	Y	3+
CH-764-D1	2	FAST CLEARANCE	-	T	A	H	S	H	I	T	Y	3+
LZCH-12-12-2221-d1	3	FAST CLEARANCE	-	T	D	Y	S	H	I	T	Y	3+
LZCH-12-7-1092-d1	2	FAST CLEARANCE	-	i	D	H	S	H	I	T	Y	2
CH-33-D1	2	FAST CLEARANCE	-	I	A	Y	A	N	I	T	Y	2
CMH-26-D1	2	FAST CLEARANCE	-	T	D	Y	S	N	I	T	Y	1
